# Supplementary material for: Investigating cardiac genetic background in sudden infant death syndrome (SIDS)
Source: Int J Legal Med. 2024 Jun 7;138(6):2229–37. doi: 10.1007/s00414-024-03264-6 (PMC11490465; doi:10.1007/s00414-024-03264-6)
Supplement: Supplementary file 1 — Supplementary file1 (XLSX 22 KB) [file 414_2024_3264_MOESM1_ESM.xlsx]

## Sheet: Foglio1
	Carrier	Gender	Gene	Isoform	Gene function	cDNA	Protein	dbSNP	HGMD	PolyPhen2	PROVEAN	Mutation Taster	ACMG score
	1	F	SCN5A	NM_198056.2	Arrhythmogenic and Structural	c.5051_5052delinsTT	p.(Trp1684Phe)	NA	NA	Possibly damaging	NA	Disease causing	LP (BrS)
	2	F	HCN4	NM_005477	Arrhythmogenic and Structural	c.2669C>T	p.(Pro890Leu)	rs758929649	NA	Benign	Neutral	Disease causing	VUS
	3	F	DSG2	NM_001943	Structural	c.1003A>G	p.(Thr335Ala)	rs191564916	CM098196	Possibly damaging	Neutral	Polymorphism	VUS
	4	F	PRKAG2	NM_016203	Structural	c.1107-5C>T	NA	NA	NA	NA	NA	Polymorphism	VUS
	5	M	TTN	NM_133378	Structural	c.17600T>C	p.(Met5867Thr)	NA	NA	NA	NA	Polymorphism	VUS
	6	F	DSP	NM_004415	Structural	c.5598G>C	p.(Gln1866His)	NA	NA	NA	NA	Disease causing	VUS
	7	M	TTN	NM_133378	Structural	c.56039T>C	p.(Leu18680Pro)	NA	NA	NA	NA	Disease causing	VUS
	7	M	TTN	NM_133378	Structural	c.10363G>A	p.(Ala3455Thr)	NA	NA	NA	Deleterious	Disease causing	VUS
	8	F	SCN5A	NM_198056	Arrhythmogenic and Structural	c.1844G>A	p.(Gly615Glu)	rs12720452	CM022061	Probably damaging	Neutral	Disease causing	VUS
	9	F	MYH7	NM_000257	Structural	c.211G>A	p.(Val71Met)	NA	NA	NA	Neutral	Disease causing	VUS
	9	F	TTN	NM_133378	Structural	c.9488G>A	p.(Arg3163His)	rs149755500	NA	NA	Deleterious	Disease causing	VUS
	10	F	TTN	NM_133378	Structural	c.48487C>A	p.(Pro16163Thr)	NA	NA	Benign	Deleterious	Disease causing	VUS
	11	M	TTN	NM_133378	Structural	c.64627G>C	p.(Ala21543Pro)	rs369671334	NA	Probably damaging	Deleterious	Disease causing	VUS
	11	M	TTN	NM_133378	Structural	c.48829A>C	p.(Thr16277Pro)	rs375000725	NA	Benign	Deleterious	Disease causing	VUS
	12	M	TTN	NM_133378	Structural	c.48610A>G	p.(Thr16204Ala)	NA	NA	NA	Deleterious	Disease causing	VUS
	13	M	CASQ2	NM_001232	Arrhythmogenic	c.1148A>G	p.(Asp383Gly)	rs397516640	NA	Benign	Deleterious	Polymorphism	VUS
	14	F	TTN	NM_133378	Structural	c.89176G>A	p.(Ala29726Thr)	NA	NA	NA	Neutral	Disease causing	VUS
	14	F	TTN	NM_133378	Structural	c.3472G>C	p.(Val1158Leu)	NA	NA	NA	Neutral	Polymorphism	VUS
	15	F	FLNA	NM_001110556	Structural	c.7685C>G	p.(Ala2562Gly)	NA	NA	Possibly damaging	Neutral	Disease causing	VUS
	15	F	FLNA	NM_001110556	Structural	c.7675A>G	p.(Lys2559Glu)	NA	NA	Possibly damaging	Deleterious	Disease causing	VUS
	16	M	SCN1B	NM_199037	Arrhythmogenic	c.781C>T	p.(Arg261*)	NA	NA	NA	NA	Polymorphism	VUS
	17	M	NEXN	NM_144573	Structural	c.1788T>G	p.(Ser596Arg)	rs199738750	NA	Possibly damaging	Neutral	Disease causing	VUS
	17	M	RYR2	NM_001035	Arrhythmogenic and Structural	c.782A>G	p.(His261Arg)	rs577416427	NA	NA	Deleterious	Disease causing	VUS
	17	M	TTN	NM_133378	Structural	c.1141G>A	p.(Gly381Ser)	rs200848334	NA	NA	Deleterious	Polymorphism	VUS
	18	F	CACNB2	NM_201596	Arrhythmogenic	c.1489-9C>T	NA	rs759870881	NA	NA	NA	Polymorphism	VUS
	19	F	DSP	NM_004415	Structural	c.5834G>A	p.(Arg1945His)	rs759516161	NA	Probably damaging	Neutral	Disease causing	VUS
	19	F	TTN	NM_133378	Structural	c.63749T>C	p.(Ile21250Thr)	rs749803403	NA	Benign	Deleterious	Polymorphism	VUS
	20	M	AKAP9	NM_005751	Arrhythmogenic and Structural	c.6002T>C	p.(Leu2001Ser)	NA	NA	Probably damaging	Deleterious	Disease causing	VUS
	20	M	ANK2	NM_001148	Arrhythmogenic	c.5027A>G	p.(Glu1676Gly)	NA	NA	Benign	Neutral	Polymorphism	VUS
	21	M	MYH11	NM_001040114	Structural	c.4090G>A	p.(Glu1364Lys)	rs141184241	NA	Probably damaging	Deleterious	Disease causing	VUS
	21	M	FBN1	NM_000138	Structural	c.1183A>T	p.(Ile395Phe)	NA	NA	Benign	Neutral	Polymorphism	VUS
	22	M	CACNA1H	NM_021098	Arrhythmogenic	c.3584G>A	p.(Arg1195Gln)	rs758674093	NA	Possibly damaging	Neutral	Polymorphism	VUS
	22	M	TTN	NM_133378	Structural	c.96547G>C	p.(Ala32183Pro)	rs185683410	NA	Benign	Neutral	Disease causing	VUS
	22	M	TTN	NM_133378	Structural	c.51845A>G	p.(Glu17282Gly)	NA	NA	Possibly damaging	Deleterious	Disease causing	VUS
	23	M	COL3A1	NM_000090	Structural	c.1472G>A	p.(Arg491Gln)	rs774551212	NA	Probably damaging	Deleterious	Disease causing	VUS
	24	F	DSG2	NM_001943	Structural	c.880A>G	p.(Lys294Glu)	rs752432726	CM060960	Probably damaging	Neutral	Disease causing	VUS
	24	F	TGFBR3	NM_003243	Structural	c.766A>G	p.(Ile256Val)	rs760195053	NA	Possibly damaging	Neutral	Disease causing	VUS
	25	F	HCN4	NM_005477	Arrhythmogenic and Structural	c.3448G>A	p.(Val1150Ile)	rs772491303	NA	Benign	Neutral	Polymorphism	VUS
	25	F	FBN2	NM_001999	Structural	c.2332A>G	p.(Ile778Val)	rs748090444	NA	Benign	Neutral	Disease causing	VUS
	26	F	RYR2	NM_001035	Arrhythmogenic and Structural	c.7808C>T	p.(Ala2603Val)	rs752607318	NA	Possibly damaging	Neutral	Disease causing	VUS
	27	F	CACNA1C	NM_001129827	Arrhythmogenic	c.3514A>T	p.(Ile1172Phe)	rs767564907	NA	Probably damaging	Deleterious	Disease causing	VUS
	27	F	KCNE1	NM_000219	Arrhythmogenic	c.265G>A	p.(Glu89Lys)	NA	NA	Benign	Neutral	Polymorphism	VUS
	27	F	TTN	NM_133378	Structural	c.66823A>G	p.(Asn22275Asp)	rs373527654	NA	Probably damaging	Deleterious	Disease causing	VUS
	27	F	TTN	NM_133378	Structural	c.24878C>T	p.(Thr8293Ile)	NA	NA	Possibly damaging	Deleterious	Polymorphism	VUS
	28	M	FBN2	NM_001999	Structural	c.6007G>A	p.(Glu2003Lys)	NA	NA	Probably damaging	Deleterious	Disease causing	VUS
	28	M	FHL2	NM_001450	Structural	c.523A>C	p.(Thr175Pro)	rs200116659	NA	Probably damaging	Deleterious	Disease causing	VUS
	29	F	FBN1	NM_000138	Structural	c.346+6T>G	NA	rs371159129	NA	NA	NA	Disease causing	VUS
	29	F	LAMA4	NM_001105206	Structural	c.4678C>T	p.(Arg1560*)	NA	NA	NA	NA	Disease causing	VUS
	29	F	PDLIM3	NM_014476	Structural	c.800G>A	p.(Arg267His)	rs539118406	NA	Probably damaging	Deleterious	Disease causing	VUS
	29	F	TRPM4	NM_017636	Arrhythmogenic	c.1082T>G	p.(Leu361Arg)	rs148763371	NA	Probably damaging	Deleterious	Disease causing	VUS
	30	M	TRDN	NM_006073	Arrhythmogenic	c.1537+1G>A	NA	rs189125299	NA	NA	NA	Disease causing	VUS
	30	M	TRPM4	NM_017636	Arrhythmogenic	c.845A>C	p.(Glu282Ala)	NA	NA	Benign	Neutral	Disease causing	VUS
	30	M	DSG2	NM_001943	Structural	c.3083G>A	p.(Gly1028Asp)	rs576470728	NA	Probably damaging	Neutral	Polymorphism	VUS
	30	M	EMD	NM_000117	Structural	c.662G>A	p.(Arg221His)	rs782057378	NA	Benign	Deleterious	Polymorphism	VUS
	31	F	TTN	NM_133378.4	Structural	c.69598C>A	p.(Leu23200Ile)	rs541266544	NA	Benign	Neutral	Disease causing	VUS
	31	F	TTN	NM_133378.4	Structural	c.12164G>C	p.(Arg4055Thr)	rs563456537	NA	Benign	Deleterious	Polymorphism	VUS
	32	M	TTN	NM_133378.4	Structural	c.58163A>C	p.(Lys19388Thr)	rs779688235	NA	NA	Deleterious	Disease causing	VUS
	33	M	AKAP9	NM_005751	Arrhythmogenic and Structural	c.4023A>T	p.(Gln1341His)	rs765475242	NA	Benign	Neutral	Disease causing	VUS
	33	M	HCN4	NM_005477	Arrhythmogenic and Structural	c.3209G>A	p.(Gly1070Asp)	rs772839442	NA	Benign	Neutral	Polymorphism	VUS
	33	M	TRIM63	NM_032588	Structural	c.316A>G	p.(Lys106Glu)	NA	NA	Probably damaging	Deleterious	Disease causing	VUS
	34	M	SCN10A	NM_006514	Arrhythmogenic	c.4397A>G	p.(Gln1466Arg)	rs550011049	NA	Probably damaging	Deleterious	Disease causing	VUS
	34	M	AKAP9	NM_005751	Arrhythmogenic and Structural	c.4253G>A	p.(Gly1418Asp)	rs374280470	NA	Benign	Neutral	Disease causing	VUS
	34	M	SLC22A5	NM_003060	Arrhythmogenic and Structural	c.845G>A	p.(Arg282Gln)	rs386134210	CM061983	Probably damaging	Deleterious	Disease causing	P (Renal carnitine transport defect)
	34	M	TTN	NM_133378	Structural	c.93601_93602delinsCT	p.(Gly31201Ala)	NA	NA	Probably damaging	Deleterious	Disease causing	VUS
	34	M	TTN	NM_133378	Structural	c.53068C>G	p.(Leu17690Val)	NA	NA	Probably damaging	Neutral	Disease causing	VUS
	35	F	RYR2	NM_001035	Arrhythmogenic and Structural	c.9625C>A	p.(Pro3209Thr)	rs767375014	NA	Possibly damaging	Deleterious	Disease causing	VUS
	35	F	PRKAG2	NM_016203	Structural	c.557G>T	p.(Arg186Leu)	rs145006140	NA	Possibly damaging	Neutral	Disease causing	VUS
	35	F	TTN	NM_133378	Structural	c.87577G>A	p.(Glu29193Lys)	rs727505342	NA	Probably damaging	Deleterious	Disease causing	VUS
	36	M	BAG3	NM_004281	Structural	c.534C>G	p.(Asp178Glu)	NA	NA	Possibly damaging	Neutral	Polymorphism	VUS
	36	M	MYH6	NM_002471	Structural	c.334-3del	NA	rs1027186100	NA	NA	NA	NA	VUS
	36	M	TTN	NM_133378	Structural	c.95281G>A	p.(Ala31761Thr)	rs749925915	NA	Probably damaging	Deleterious	Disease causing	VUS
	37	M	ACTN2	NM_001103	Structural	c.266G>A	p.(Arg89Gln)	rs772390012	NA	Benign	Deleterious	Disease causing	VUS
	38	M	NEXN	NM_144573	Structural	c.1419_1421del	p.(Arg475del)	rs1334231079	NA	NA	NA	NA	VUS
	38	M	RYR2	NM_001035	Arrhythmogenic and Structural	c.1392C>A	p.(His464Gln)	rs749032742	CM176378	Benign	Neutral	Disease causing	VUS
	38	M	TTN	NM_133378	Structural	c.98186C>A	p.(Ser32729Tyr)	NA	NA	Benign	Deleterious	Polymorphism	VUS
	39	F	DSG2	NM_001943	Structural	c.233C>A	p.(Ala78Glu)	rs769649528	NA	Benign	Neutral	Polymorphism	VUS
	40	F	CACNA1C	NM_001129827	Arrhythmogenic	c.5551C>T	p.(Arg1851Trp)	rs113157354	NA	Benign	Deleterious	Disease causing	VUS
	40	F	SCN5A	NM_198056	Arrhythmogenic and Structural	c.1972G>T	p.(Ala658Ser)	NA	NA	Benign	Neutral	Polymorphism	VUS
	40	F	TTN	NM_133378	Structural	c.25736T>C	p.(Ile8579Thr)	rs962438568	NA	Probably damaging	Deleterious	Disease causing	VUS
	41	F	MYH6	NM_002471	Structural	c.5645G>A	p.(Arg1882His)	rs199755234	NA	Benign	Deleterious	Disease causing	VUS
	41	F	SCN10A	NM_006514	Arrhythmogenic	c.2779G>C	p.(Ala927Pro)	NA	NA	Probably damaging	Neutral	Polymorphism	VUS
	41	F	TTN	NM_133378	Structural	c.56407A>G	p.(Arg18803Gly)	rs748901968	NA	Possibly damaging	Deleterious	Disease causing	VUS
	42	F	TTN	NM_133378	Structural	c.66232A>T	p.(Ser22078Cys)	rs1424678846	NA	Probably damaging	Deleterious	Disease causing	VUS
	42	F	FLNC	NM_001458	Structural	c.1492A>G	p.(Lys498Glu)	rs781127889	NA	Possibly damaging	Deleterious	Disease causing	VUS
	42	F	TRPM4	NM_017636	Arrhythmogenic	c.2820G>T	p.(Trp940Cys)	rs199905308	NA	Probably damaging	Deleterious	Disease causing	VUS
	42	F	TTN	NM_133378	Structural	c.66232A>T	p.(Ser22078Cys)	rs1424678846	NA	Probably damaging	Deleterious	Disease causing	VUS
	43	M	RYR2	NM_001035	Arrhythmogenic and Structural	c.7808C>T	p.(Ala2603Val)	rs752607318	NA	Possibly damaging	Neutral	Disease causing	VUS
	44	M	KCNQ1	NM_000218.2	Arrhythmogenic	c.1861g>a	p.(Gly621Ser)	NA	NA	NA	NA	NA	VUS
	45	F	MYL3	NM_000258	Structural	c.466G>T	p.(Val156Leu)	rs199474707	CM1412322	Possibly damaging	Deleterious	Disease causing	LP (HCM)
	46	F	ANK2	NM_001148	Arrhythmogenic	c.9185A>G	p.(Glu3062Gly)	NA	NA	Probably damaging	Deleterious	Disease causing	VUS
	47	F	KCNH2	NM_000238	Arrhythmogenic	c.2944G>A	p.(Asp982Asn)	rs569452580	CM1111759	Benign	Neutral	Disease causing	VUS
	47	F	LAMA4	NM_001105206	Structural	c.3034T>C	p.(Tyr1012His)	rs73532636	NA	Probably damaging	Deleterious	Disease causing	VUS
	48	F	NUP155	NM_153485	Arrhythmogenic	c.2357G>A	p.(Arg786Gln)	rs149960589	NA	Benign	Neutral	Disease causing	VUS
	48	F	NUP155	NM_153485	Arrhythmogenic	c.169G>A	p.(Val57Ile)	rs144607433	NA	Benign	Neutral	Disease causing	VUS
	48	F	TMPO	NM_003276	Structural	c.973A>G	p.(Ile325Val)	rs747786976	NA	Benign	Neutral	Polymorphism	VUS
	49	F	HCN4	NM_005477	Arrhythmogenic and Structural	c.2864C>T	p.(Pro955Leu)	rs371562763	NA	Benign	Neutral	Polymorphism	VUS
	49	F	JPH2	NM_020433	Structural	c.1783G>A	p.(Ala595Thr)	rs528177590	NA	Benign	Neutral	Polymorphism	VUS
	49	F	JPH2	NM_020433	Structural	c.1015G>A	p.(Gly339Ser)	rs368290474	NA	Probably damaging	Deleterious	Disease causing	VUS
	49	F	TTN	NM_133378	Structural	c.67439T>A	p.(Leu22480*)	NA	NA	NA	NA	Disease causing	LP (DCM)
	49	F	TTN	NM_133378	Structural	c.34820T>C	p.(Phe11607Ser)	rs575813993	NA	Possibly damaging	Deleterious	Polymorphism	VUS
	49	F	TTN	NM_133378	Structural	c.32705-1G>A	NA	rs1285884266	NA	NA	NA	Disease causing	LP (DCM)
	50	F	CACNA1C	NM_001129827	Arrhythmogenic	c.1649A>G	p.(Asn550Ser)	rs781306162	NA	Benign	Neutral	Polymorphism	VUS
	50	F	MYH6	NM_002471	Structural	c.1753G>A	p.(Gly585Ser)	rs150415679	CM1717922	Possibly damaging	Deleterious	Disease causing	VUS
	50	F	TRIM63	NM_032588	Structural	c.555G>T	p.(Gln185His)	NA	NA	Probably damaging	Deleterious	Disease causing	VUS
